# Supplementary material for: Prostatic hyperplasia: Vascularization, hemodynamic and hormonal analysis of dogs treated with finasteride or orchiectomy
Source: PLoS One. 2020 Jun 25;15(6):e0234714. doi: 10.1371/journal.pone.0234714 (PMC7316311; doi:10.1371/journal.pone.0234714)
Supplement: S1 Raw Data — (XLSX) [file pone.0234714.s001.xlsx]

## Sheet: VEGF-A immunostaining
	Operator 1	Operator 1	Operator 1	Operator 2	Operator 2	Operator 2	Operator 3	Operator 3	Operator 3
	Percentage of stained area	staining intensity	SCORE	Percentage of stained area	staining intensity	SCORE	Percentage of stained area	staining intensity	SCORE
Negative Control	0	0	0	0	0	0	0	0	0
Positive Control	90	3	270	100	3	300	90	2.5	225
Finasteride treated Group	40	1	40	70	2	140	20	1	20
Untreated Group	70	3	210	60	3	180	50	3	150
Untreated Group	10	2	20	20	1.5	30	20	1	20
Finasteride treated Group	0	0	0	0	0	0	0	0	0
Untreated Group	80	3	240	80	3	240	90	3	270
Untreated Group	90	3	270	80	3	240	95	3	285
Orchiectomy treated Group	5	0.5	2.5	10	0.5	5	0	0	0
Finasteride treated Group	95	2	190	95	2	190	60	1.5	90
Untreated Group	95	3	285	85	3	255	85	3	255
Finasteride treated Group	90	3	270	70	2.5	175	70	1.5	105
Orchiectomy treated Group	0	0	0	0	0	0	0	0	0
Finasteride treated Group	50	2	100	40	2	80	25	2	50

## Sheet: US+Hormones
DOG	TIME	GROUP	PS	ED	TAMAX	RI	PI	SD	VASCULARIZATION SCORE	TESTOSTERONE	ESTROGEN	DHT
1	0	Untreated Group	71.1233	20.4967	26.6433	0.71	1.89333	3.53667	3	0.5	4.72	79.43
1	30	Untreated Group	66.62	22.88	35.08	0.663333	1.27	3.01333	3	2.06	15.31	174.86
1	60	Untreated Group	70.3233	25.9067	37.8033	0.63	1.18	2.71333	3	2.8	2.16	857.09
2	0	Untreated Group	46.43	15.14	23.73	0.71	1.32	3.11	1	3.46	1.5	.
2	30	Untreated Group	69.43	18.7667	16.26	0.713333	3.06	3.99	2	2.68	1.5	279.43
2	60	Untreated Group	78.3967	21.87	19.0233	0.72	2.96333	3.73	2	1	1.5	69.01
3	0	Untreated Group	73.69	20.8633	34.1033	0.713333	1.55	3.55333	3	0.99	5.59	263.7
3	30	Untreated Group	66.43	21.7667	32.1767	0.673333	1.39667	3.06667	3	0.51	4.86	65.63
3	60	Untreated Group	81.0633	22.3667	37.5833	0.723333	1.57	3.63333	2	0.89	1.12	129.22
4	0	Untreated Group	90.4433	21.39	17.4533	0.763333	4.20333	4.29	3	3.97	32.07	305.27
4	30	Untreated Group	78.81	21.39	25.67	0.73	2.24	3.68	3	1.67	1.12	110.02
4	60	Untreated Group	73.9333	20.2667	20.67	0.703333	2.68667	3.78333	2	1.14	1.12	22.008
5	0	Untreated Group	73.9333	20.2667	20.67	0.703333	2.68667	3.78333	2	0.5	15.61	47.21
5	30	Untreated Group	63.05	13.51	20.09	0.79	2.47	4.67	2	0.06	6.55	6.58
5	60	Untreated Group	64.55	18.39	23.2367	0.713333	2.33667	3.51667	2	0.58	6.38	161.13
6	0	Finasteride treated Group	66.11	10.09	26.37	0.84	2.11	6.71	3	0.94	1.5	89.71
6	30	Finasteride treated Group	63.4267	11.2567	23.2267	0.823333	2.27	5.66	1	1.74	4.52	141.17
6	60	Finasteride treated Group	63.4267	11.2567	23.2267	0.84	2.27	6.2	1	5.15	3.59	76.7
7	0	Finasteride treated Group	61.55	17.26	26.5933	0.716667	1.66333	3.59333	2	0.92	1.5	201.49
7	30	Finasteride treated Group	63.0267	18.3233	23.6067	0.706667	1.88667	4.14333	1	0.48	6.34	18.272
7	60	Finasteride treated Group	73.18	17.2633	21.54	0.783333	2.59333	6.34667	2	0.14	1.5	42.17
8	0	Finasteride treated Group	117.655	34.905	43.645	0.705	1.955	3.42	2	5.7	8.11	542.92
8	30	Finasteride treated Group	81.44	20.2667	21.6633	0.726667	2.78	4.85667	2	3.44	1.12	167.73
8	60	Finasteride treated Group	91.8567	23.5533	46.7233	0.74	1.48667	4.43333	1	1.91	1.5	94.88
9	0	Finasteride treated Group	75.7067	23.2167	27.1867	0.693333	2.34333	3.29333	3	1.17	11.36	161.04
9	30	Finasteride treated Group	55.17	13.8833	21.8	0.743333	1.89333	4.33667	2	1.45	4.73	109.44
9	60	Finasteride treated Group	56.29	20.27	21.41	0.64	1.68	2.78	2	0.51	1.12	.
10	0	Finasteride treated Group	82.1	20.5233	35.43	0.746667	1.74333	4.94667	3	0.78	4.82	129.62
10	30	Finasteride treated Group	67.7067	19.2567	31.38	0.713333	1.55	3.57	3	0.51	1.5	43.75
10	60	Finasteride treated Group	82.3033	21.43	37.1367	0.74	1.64667	3.84	2	0.45	1.12	64.68
11	0	Orchiectomy treated Group	36.23	9.12	8.1	0.755	3.95	4.165	2	0.37	1.5	42.56
11	30	Orchiectomy treated Group	88.49	19.86	33.24	0.773333	2.11333	4.98333	1	0.03	2.77	6.58
11	60	Orchiectomy treated Group	56.2133	13.0467	20.62	0.766667	2.09333	5.71	1	0.01	3.07	6.58
12	0	Orchiectomy treated Group	63.67	19.88	24.1367	0.69	1.85667	3.22333	2	7.74	6.32	839.72
12	30	Orchiectomy treated Group	53.1633	10.7633	21.0233	0.796667	2.02	5.03667	1	0.01	8.12	28.18
12	60	Orchiectomy treated Group	59.2933	11.2567	30.55	0.806667	1.57333	5.41667	1	0.01	1.12	6.58
13	0	Orchiectomy treated Group	73.35	24.5633	37.6933	0.66	1.29	3.00333	2	1.28	3.92	184.46
13	30	Orchiectomy treated Group	71.3733	21.4333	23.95	0.693333	2.10667	3.36333	1	0.01	1.5	10.24
13	60	Orchiectomy treated Group	80.3167	14.6367	24.6467	0.816667	2.66667	6.30333	1	0.01	1.12	.
14	0	Orchiectomy treated Group	49.12	12.7833	17.37	0.74	2.21667	3.87667	3	0.11	1.5	93.91
14	30	Orchiectomy treated Group	39.6767	7.07	14.4967	0.823333	2.27667	5.73667	1	0.01	1.12	6.58
14	60	Orchiectomy treated Group	62.2467	11.78	18.88	0.813333	2.71	6.31667	1	0.01	1.12	6.58
15	0	Orchiectomy treated Group	80.7533	22.2067	18.85	0.726667	3.09667	3.93667	1	1	1.5	.
15	30	Orchiectomy treated Group	69.26	11.18	15.47	0.833333	4.34	6.21333	1	0.02	6.54	6.58
15	60	Orchiectomy treated Group	82.265	14.64	27.955	0.82	3.65	7.055	1	0.01	3.71	6.58

## Sheet: PCR1
SAMPLE	TREATMENT	GENE	CT
1	Finasteride treated Group	GAPDH	20.71
1	Finasteride treated Group	GAPDH	20.65	20.6133
1	Finasteride treated Group	GAPDH	20.48		20.1117
1	Finasteride treated Group	B2M	19.61
1	Finasteride treated Group	B2M	19.61	19.61
1	Finasteride treated Group	B2M	19.61
1	Finasteride treated Group	VEGF	21.18
1	Finasteride treated Group	VEGF	21.24	21.2
1	Finasteride treated Group	VEGF	21.18
8	Finasteride treated Group	GAPDH	19.99
8	Finasteride treated Group	GAPDH	20.06	20.0367
8	Finasteride treated Group	GAPDH	20.06		20.9733
8	Finasteride treated Group	B2M	21.91
8	Finasteride treated Group	B2M	21.91	21.91
8	Finasteride treated Group	B2M	21.91
8	Finasteride treated Group	VEGF	.
8	Finasteride treated Group	VEGF	21.33	21.34
8	Finasteride treated Group	VEGF	21.35
9	Untreated Group	GAPDH	21.38
9	Untreated Group	GAPDH	21.22	21.2667
9	Untreated Group	GAPDH	21.2		21.2483
9	Untreated Group	B2M	.
9	Untreated Group	B2M	21.23	21.23
9	Untreated Group	B2M	21.23
9	Untreated Group	VEGF	21.52
9	Untreated Group	VEGF	21.69	21.6833
9	Untreated Group	VEGF	21.84
10	Finasteride treated Group	GAPDH	19.92
10	Finasteride treated Group	GAPDH	19.84	19.84
10	Finasteride treated Group	GAPDH	19.76		20.3333
10	Finasteride treated Group	B2M	20.9
10	Finasteride treated Group	B2M	20.72	20.8267
10	Finasteride treated Group	B2M	20.86
10	Finasteride treated Group	VEGF	20.48
10	Finasteride treated Group	VEGF	20.68	20.6533
10	Finasteride treated Group	VEGF	20.8
11	Untreated Group	GAPDH	.
11	Untreated Group	GAPDH	20.96	20.98
11	Untreated Group	GAPDH	21		22.29
11	Untreated Group	B2M	23.71
11	Untreated Group	B2M	23.59	23.6
11	Untreated Group	B2M	23.5
11	Untreated Group	VEGF	22.38
11	Untreated Group	VEGF	22.41	22.4433
11	Untreated Group	VEGF	22.54
12	Finasteride treated Group	GAPDH	23.47
12	Finasteride treated Group	GAPDH	23.41	23.4033
12	Finasteride treated Group	GAPDH	23.33		22.8817
12	Finasteride treated Group	B2M	22.39
12	Finasteride treated Group	B2M	22.44	22.36
12	Finasteride treated Group	B2M	22.25
12	Finasteride treated Group	VEGF	26.75
12	Finasteride treated Group	VEGF	26.7	26.8
12	Finasteride treated Group	VEGF	26.95
18	Orchiectomy treated Group	GAPDH	.
18	Orchiectomy treated Group	GAPDH	24.34	24.26
18	Orchiectomy treated Group	GAPDH	24.18		23.2117
18	Orchiectomy treated Group	B2M	22.14
18	Orchiectomy treated Group	B2M	22.26	22.1633
18	Orchiectomy treated Group	B2M	22.09
18	Orchiectomy treated Group	VEGF	.
18	Orchiectomy treated Group	VEGF	29.99	29.735
18	Orchiectomy treated Group	VEGF	29.48
19	Untreated Group	GAPDH	20.85
19	Untreated Group	GAPDH	20.84	20.7467
19	Untreated Group	GAPDH	20.55		22.0317
19	Untreated Group	B2M	23.43
19	Untreated Group	B2M	23.39	23.3167
19	Untreated Group	B2M	23.13
19	Untreated Group	VEGF	22.04
19	Untreated Group	VEGF	22.01	22.0067
19	Untreated Group	VEGF	21.97
20	Orchiectomy treated Group	GAPDH	21.78
20	Orchiectomy treated Group	GAPDH	21.73	21.73
20	Orchiectomy treated Group	GAPDH	21.68		21.2533
20	Orchiectomy treated Group	B2M	20.82
20	Orchiectomy treated Group	B2M	20.92	20.7767
20	Orchiectomy treated Group	B2M	20.59
20	Orchiectomy treated Group	VEGF	24.54
20	Orchiectomy treated Group	VEGF	24.94	24.7867
20	Orchiectomy treated Group	VEGF	24.88
21	Orchiectomy treated Group	GAPDH	18.82
21	Orchiectomy treated Group	GAPDH	18.82	18.8833
21	Orchiectomy treated Group	GAPDH	19.01		21.7267
21	Orchiectomy treated Group	B2M	24.54
21	Orchiectomy treated Group	B2M	24.68	24.57
21	Orchiectomy treated Group	B2M	24.49
21	Orchiectomy treated Group	VEGF	25.65
21	Orchiectomy treated Group	VEGF	25.59	25.67
21	Orchiectomy treated Group	VEGF	25.77
22	Untreated Group	GAPDH	20.69
22	Untreated Group	GAPDH	20.8	20.71
22	Untreated Group	GAPDH	20.64		21.83
22	Untreated Group	B2M	23.05
22	Untreated Group	B2M	22.82	22.95
22	Untreated Group	B2M	22.98
22	Untreated Group	VEGF	22.21
22	Untreated Group	VEGF	22.28	22.3067
22	Untreated Group	VEGF	22.43
15	Untreated Group	GAPDH	19.39
15	Untreated Group	GAPDH	19.26	19.325
15	Untreated Group	GAPDH	.		19.7808
15	Untreated Group	B2M	20.44
15	Untreated Group	B2M	20.11	20.2367
15	Untreated Group	B2M	20.16
15	Untreated Group	VEGF	22.43
15	Untreated Group	VEGF	22.37	22.49
15	Untreated Group	VEGF	22.67

## Sheet: PCR2
SAMPLE	TREATMENT	GENE	CT
1	2	ENDOGENO	20.1117
1	2	VEGF	21.2
8	2	ENDOGENO	20.9733
8	2	VEGF	21.34
9	1	ENDOGENO	21.2483
9	1	VEGF	21.6833
10	2	ENDOGENO	20.3333
10	2	VEGF	20.6533
11	1	ENDOGENO	22.29
11	1	VEGF	22.4433
12	2	ENDOGENO	22.8817
12	2	VEGF	26.8
18	3	ENDOGENO	23.2117
18	3	VEGF	29.735
19	1	ENDOGENO	22.0317
19	1	VEGF	22.0067
20	3	ENDOGENO	21.2533
20	3	VEGF	24.7867
21	3	ENDOGENO	21.7267
21	3	VEGF	25.67
22	1	ENDOGENO	21.83
22	1	VEGF	22.3067
15	1	ENDOGENO	19.7808
15	1	VEGF	22.49
